# Supplementary material for: Phylogenetic signal in the community structure of host-specific microbiomes of tropical marine sponges
Source: Front Microbiol. 2014 Oct 17;5:532. doi: 10.3389/fmicb.2014.00532 (PMC4201110; doi:10.3389/fmicb.2014.00532)
Supplement: Supplementary file 5 [file DataSheet1.ZIP]

Archive with 25 entries (22 files):
- Supplementary_File_1/
- Supplementary_File_1/community.csv
- __MACOSX/
- __MACOSX/Supplementary_File_1/
- __MACOSX/Supplementary_File_1/._community.csv
- Supplementary_File_1/deleteSpecificColumns.pl
- __MACOSX/Supplementary_File_1/._deleteSpecificColumns.pl
- Supplementary_File_1/Easson.Thacker.Script.R
- __MACOSX/Supplementary_File_1/._Easson.Thacker.Script.R
- Supplementary_File_1/host.lambda0.newick.tre
- __MACOSX/Supplementary_File_1/._host.lambda0.newick.tre
- Supplementary_File_1/host.newick.tre
- __MACOSX/Supplementary_File_1/._host.newick.tre
- Supplementary_File_1/matchRows.pl
- __MACOSX/Supplementary_File_1/._matchRows.pl
- Supplementary_File_1/metadata.csv
- __MACOSX/Supplementary_File_1/._metadata.csv
- Supplementary_File_1/microbial.phylogeny.newick.tre
- __MACOSX/Supplementary_File_1/._microbial.phylogeny.newick.tre
- Supplementary_File_1/RemoveColumnByThreshold.pl
- __MACOSX/Supplementary_File_1/._RemoveColumnByThreshold.pl
- Supplementary_File_1/SavedOTUdatabase.pl
- __MACOSX/Supplementary_File_1/._SavedOTUdatabase.pl
- Supplementary_File_1/Supplementary_File_Read_Me.txt
- __MACOSX/Supplementary_File_1/._Supplementary_File_Read_Me.txt
