# Supplementary material for: Phylogenetic signal in the community structure of host-specific microbiomes of tropical marine sponges
Source: Front Microbiol. 2014 Oct 17;5:532. doi: 10.3389/fmicb.2014.00532 (PMC4201110; doi:10.3389/fmicb.2014.00532)
Supplement: Supplementary file 5 [file DataSheet1.ZIP › Supplementary_File_1/deleteSpecificColumns.pl]

#!/usr/bin/perl -w
use strict;

#This Perl script written by Bob Thacker and Cole Easson
#Questions? Send an e-mail to dr.bob.thacker "at" gmail.com

#If you use this script in a publication, please cite:
#Easson CG and Thacker RW. 2014. Phylogenetic signal in the community structure of host-specific microbiomes of tropical marine sponges. Frontiers in Microbiology.


print "\nThis script deletes specific columns from a matrix of any size.\n";
print "The user must specify the column numbers to delete; start counting columns at 0.\n";

print "\nThe input file must be tab-delimited text and must contain a header row.\n";
print "On a mac, the input file needs Unix line breaks.\n";

print "\nEnter the name of the input file: ";
chomp (my $infile = <STDIN>);
open IN, "<$infile" or die "Can't open $infile: $!";

#Set global variables
my %deleteList;
my $response = "y";
my @deletedIndex;
my $rowCount = 0;
my @headers = ();
my $numberColumns;
my @savedKeys;
my @deletedKeys;
my $numberSaved;
my $numberDeleted;

#Obtain list of columns to delete from user
while ($response eq "y") {
	print "\nEnter the column number of a column to delete: ";
	chomp (my $index = <STDIN>);
	push @deletedIndex, $index;
	$deleteList{$index} = "delete";
	print "\nMore columns to delete? (y/n): ";
	chomp ($response = <STDIN>);
}
@deletedIndex = sort {$a <=> $b} @deletedIndex; 
print "Columns to delete: "."@deletedIndex"; #provide feedback to user

#Obtain name for output files from user
print "\nEnter a name for output files (.saved.txt and .deleted.txt will be added to the name): ";
chomp (my $outputName = <STDIN>);
my $savedFile = $outputName.".saved.txt";
my $deletedFile = $outputName.".deleted.txt";
open SAVEDFILE, ">$savedFile" or die "Can't open $savedFile: $!";
open DELETEDFILE, ">$deletedFile" or die "Can't open $deletedFile: $!";

#To save memory, this script processes one line from the input file at a time.
while (<IN>) {
    chomp;
    my @columns = split /\t/;
    $rowCount++;
    
#The first row contains the headers or column names
#Only on the first row: obtain the header names, count the number of columns, and sort the output keys
	@headers = @columns;
    if ( $rowCount == 1 ) {  # for only the first row, which is headers
		#on the first row, get a count of the number of columns; must subtract 1 because includes column 0
		$numberColumns = (scalar @columns) - 1;
		print "\nRead $numberColumns columns\n"; # for debugging and user feedback
		foreach my $c (0..$numberColumns) {
			if (!exists $deleteList{$c}) {
				push @savedKeys, $c;
			} else {
				push @deletedKeys, $c;
			}
		}
		@savedKeys = sort {$a <=> $b} @savedKeys;
		@deletedKeys = sort {$a <=> $b} @deletedKeys;
		print "saved "."@savedKeys"."\n"; #debug
		print "deleted "."@deletedKeys"."\n"; #debug
		$numberSaved = scalar @savedKeys;
		$numberDeleted = scalar @deletedKeys	
	}

#Print to the output files	
#The first column does not have a leading /t
	my $startS = $savedKeys[0];
	print SAVEDFILE "$columns[$startS]";
	my $startD = $deletedKeys[0];
	print DELETEDFILE "$columns[$startD]";
	
#Print the remaining columns to output files
	my $max = $numberSaved - 1;
	foreach my $index (1..$max) {
		my $key = $savedKeys[$index];
		print SAVEDFILE "\t$columns[$key]";
	}
	foreach my $index (1..($numberDeleted - 1)) {
		my $key = $deletedKeys[$index];
		print DELETEDFILE "\t$columns[$key]";
	}
	
#Finish the lines
	print SAVEDFILE "\n";
	print DELETEDFILE "\n";
	
#print "\nRead $rowCount rows\n"; #For debugging and user feedback, remove "#" if needed.
}		
	
close IN;
close SAVEDFILE;
close DELETEDFILE;
print "\nDONE\n";
