# Supplementary material for: Phylogenetic signal in the community structure of host-specific microbiomes of tropical marine sponges
Source: Front Microbiol. 2014 Oct 17;5:532. doi: 10.3389/fmicb.2014.00532 (PMC4201110; doi:10.3389/fmicb.2014.00532)
Supplement: Supplementary file 5 [file DataSheet1.ZIP › Supplementary_File_1/Easson.Thacker.Script.R]

# cat('\nCole Easson and Bob Thacker's modification of Steven Kembel's workflow\n')
# cat('Citation: http://phylodiversity.net/skembel/r-workshop/biodivR/SK_Biodiversity_R.html\n')

# The following input files are needed for this script
# These files must be present in your working directory in order for the script to run.  
# 'getwd()' will display your current working directory
# 'setwd()' will allow you to change your working directory
# community.csv - community data matrix
# host.newick.tre - a phylogeny of the hosts, with each row of community data matrix represented as a tip, in newick format
# host.lambda0.newick.tre - a phylogeny of the hosts transformed to equal branch lengths for each species in newick format
# microbial.phylogeny.newick.tre - a phylogeny of the microbial OTUs
# metadata.csv - a metadata file that groups the hosts (each row of community.csv) by various factors, including "Species"

# run this script in R using: source(file="Easson.Thacker.Script.R")

# Load libraries
library(picante)
# sink to this file or replace filename with file.choose() to open interactive window
sink("Output.csv")
# Read community data from a file
# Use EMP sample IDs as rownames (first column of data) 
# Use OTU IDs as colnames (default read.csv is header=TRUE) 
# Replace filename with file.choose() to open interactive window
comm <- read.csv("community.csv", header = TRUE, row.names = 1)
# Confirm file is correct
cat('File Class and Dimensions\n')
print(class(comm))
print(dim(comm))
cat('\nRow Names\n')
print(rownames(comm))
cat('\nColumn Names\n')
print(head(colnames(comm)))
# Take a peek at the data (just the first five rows/columns)
cat('\nCommunity Data Preview\n')
print(comm[1:5, 1:5])
# Check total of reads in each sample
cat('\nTotal number of reads in each sample\n')
print(apply(comm, 1, sum))
# Turn raw number of reads into relative abundance by dividing each value by
# sample total abundance
comm <- decostand(comm, method = "total")
# Confirm total relative abundance in each sample (each should now be 1)
cat('\nTotal relative abundance in each sample\n')
print(apply(comm, 1, sum))
# Look at the transformed data
cat('\nTransformed Community Data Preview\n');
print(comm[1:5, 1:5])
# Read a file containing metadata called "metadata.csv"
# Replace filename with file.choose() to open interactive window
metadata <- read.csv("metadata.csv",header=TRUE,row.names=1)
# Take a peek at the data
cat('\nMetadata Preview\n')
print(head(metadata))
# Read a file containing the host phylogeny (rows of the community data matrix).  
# Host phylogeny is read into R as a .newick file.
phy.host<-read.tree("host.newick.tre")
# A file containing the host phylogeny, transformed to equal branch lengths (lambda = 0) is also needed.
phy0.host<-read.tree("host.lambda0.newick.tre")
# Load microbial phylogeny
phy.microbe <- read.tree("microbial.phylogeny.newick.tre")
# Check row labels matching with tree tips and order rows in metadata file in the order of the tree tips
combined.host <- match.phylo.data(phy.host, metadata)
# Any ummatched labels in either file will be dropped from the combined file.
phy.host<-combined.host$phy
metadata<-combined.host$data
# Convert each phylogeny to distance matrix for use in statistical calculations
phy.host.dist<-cophenetic(phy.host)
phy0.host.dist<-cophenetic(phy0.host)
# Sort comm rows to be in the same order as  metadata (which was matched to host tree) rows
comm <- comm[rownames(metadata), ]
# This step checks to see if all of the names match
cat('\nDo all of the names of phylogeny, traits, data match?\n')
all.equal(rownames(comm), rownames(metadata))
# check for mismatches/missing species and match microbial phylogeny with community data matrix
combined <- match.phylo.comm(phy.microbe, comm)
# the resulting object is a list with $phy and $comm elements.
# replace our original data with the sorted/matched data
phy.microbe <- combined$phy
comm <- combined$comm
#define function to calculate standard error
se<-function(x) sqrt(var(x)/length(x)) 
cat('\nDiversity Indices\n')
cat('\nOTU richness analysis\n')
cat('Plot is in Host.Species.Richness.pdf\n')
# compare species richness among host species
richness.comm <- specnumber(comm)
pdf('Host.Species.Richness.pdf')
par(mar=c(12,5,1,1)+0.5)
boxplot(specnumber(comm) ~ metadata$Species, xlab = "", ylab = "# of OTUs", las=2)
dev.off()
rich.comm <- as.matrix(specnumber(comm))
rich.mean<- aggregate(rich.comm, by=list(metadata$Species), FUN=mean)
rich.se <- aggregate(rich.comm, by=list(metadata$Species), FUN=se)
# statistical test of difference
richness.aov <- aov(specnumber(comm) ~ Species, data = metadata)
summary(richness.aov)
cat('\n')
cat('\nShannon Diversity analysis\n')
cat('plot is in Host.Species.Shannon.pdf\n')
# compare Shannon diversity among host species
diversity.comm <- diversity(comm, index = "shannon")
pdf('Host.Species.Shannon.pdf')
par(mar=c(12,5,1,1)+0.5)
boxplot(diversity.comm ~ metadata$Species, xlab = "", ylab = "Shannon-Weaver Index", las=2)
dev.off()
shannon.comm <- as.matrix(diversity.comm)
shannon.mean<- aggregate(diversity.comm, by=list(metadata$Species), FUN=mean)
shannon.se <- aggregate(diversity.comm, by=list(metadata$Species), FUN=se)
# statistical test of difference
shannon.aov <- aov(diversity.comm ~ Species, data = metadata)
summary(shannon.aov)
cat('\n')
cat('\nSimpson Index\n')
cat('plot is in Host.Species.InvSimpson.pdf\n')
# compare species Simpson diversity between host species
invsimpson.comm <- diversity(comm, index = "invsimpson")
pdf('Host.Species.InvSimpson.pdf')
par(mar=c(12,5,1,1)+0.5)
boxplot(invsimpson.comm ~ metadata$Species, xlab = "", ylab = "InvSimpson Index", las=2)
dev.off()
invsimpson.comm <- as.matrix(invsimpson.comm)
invsimpson.mean<- aggregate(invsimpson.comm, by=list(metadata$Species), FUN=mean)
invsimpson.se <- aggregate(invsimpson.comm, by=list(metadata$Species), FUN=se)
# statistical test of difference
invsimpson.aov <- aov(invsimpson.comm ~ Species, data = metadata)
summary(invsimpson.aov)
# Make Summary table of Diversity indicies
div.summary <- cbind(rich.mean, rich.se$V1, shannon.mean$x, shannon.se$x, invsimpson.mean$V1, invsimpson.se$V1)
names(div.summary) <- c("Species", "Mean.Richness", "se.Richness", "Mean.Shannon", "se.Shannon", "Mean.InvSimpson", "se.InvSimpson")
write.csv(div.summary, file = "DiversityMetricSummary.csv")
# Calculate Bray-Curtis distance among samples
comm.bc.dist <- vegdist(comm, method = "bray")
# Cluster communities using average-linkage algorithm
comm.bc.clust <- hclust(comm.bc.dist, method = "average")
# Plot cluster diagram
cat ('\nDendrogram of Bray-Curtis Distances among samples is in Comm_dendrogram.pdf\n')
pdf('Comm_dendrogram.pdf')
plot(comm.bc.clust, cex = 0.3, ylab = "Bray-Curtis dissimilarity")
dev.off()
# convert microbial phylogeny to a distance matrix
phy.microbe.dist <- cophenetic(phy.microbe)
# calculate phylogenetic MNTD beta diversity
comm.mntd.dist <- comdistnt(comm, phy.microbe.dist, abundance.weighted = TRUE)
cat('\nCalculate Mantel correlation for taxonomic Bray-Curtis vs. phylogenetic MNTD & MPD diversity\n')
print(mantel(comm.bc.dist, comm.mntd.dist))
## Host relatedness effects
cat('\nCommunity dissimilarity correlated with host relatedness\n')
print(mantel(comm.bc.dist,phy.host.dist))
cat('\nCommunity dissimilarity correlated with host identity\n')
print(mantel(comm.bc.dist,phy0.host.dist))
cat('\nCommunity dissimilarity correlated with host relatedness given host identity\n')
print(mantel.partial(comm.bc.dist,phy.host.dist,phy0.host.dist))
cat('\nPhylogenetic dissimilarity correlated with host relatedness\n')
print(mantel(comm.mntd.dist,phy.host.dist))
cat('\nPhylogenetic dissimilarity correlated with host identity\n')
print(mantel(comm.mntd.dist,phy0.host.dist))
cat('\nPhylogenetic dissimilarity correlated with host relatedness given host identity\n')
print(mantel.partial(comm.mntd.dist,phy.host.dist,phy0.host.dist))
cat('\nTaxonomic (Bray-Curtis) dissimilarity explained using Adonis\n')
print(adonis(comm.bc.dist ~ Species, data = metadata))
cat('\nPhylogenetic dissimilarity explained using Adonis\n')
print(adonis(comm.mntd.dist ~ Species, data = metadata))
#done!
sink()
