# Supplementary material for: Phylogenetic signal in the community structure of host-specific microbiomes of tropical marine sponges
Source: Front Microbiol. 2014 Oct 17;5:532. doi: 10.3389/fmicb.2014.00532 (PMC4201110; doi:10.3389/fmicb.2014.00532)
Supplement: Supplementary file 5 [file DataSheet1.ZIP › Supplementary_File_1/host.newick.tre]

(((P31.1020110:0,SI06x66.1020487:0,SI06x81.1020040:0,SI06x93.1019533:0,SI06x96.1020259:0):0.1799938,((((P12x12.1019699:0,P12x13.1020313:0,P12x18.1020442:0,P12x19.1019691:0,P12x20.1020408:0):0.06629392,(P12x11.1020349:0,P12x21.1019954:0,P12x22.1020319:0,P12x23.1019950:0,P12x25.1020133:0):0.06629392):0.03287177,(((P12x123.1019539:0,P12x127.1019894:0,P12x129.1019770:0,P12x132.1019839:0):0.04668044,((P12x124.1020221:0,P12x125.1020301:0,P12x126.1020142:0,P12x130.1020344:0,P12x133.1020070:0):0.01479228,(P12x122.1020481:0,P12x121.1019986:0,P12x134.1020162:0,P12x143.1020448:0,P12x144.1020206:0):0.01479228):0.03188816,((P06.1019883:0,P12x59.1019532:0,SI06x133.1019903:0,SI06x53.1020326:0,SI06x54.1019494:0):0.02192674,(BZ09x1.1019879:0,P57.1020150:0,SI06x27.1020539:0,SI06x59.1020443:0,SI06x78.1020367:0):0.02192674):0.0247537):0.01736825,(700.1019821:0,701.1019811:0,702.1020084:0,P20.1020203:0):0.06404869):0.035117):0.0584953,((((P12x145.1020431:0,P12x147.1019555:0,P12x149.1020354:0,P12x150.1020217:0,P12x151.1020099:0):0.01371142,(P12x101.1020320:0,P12x102.1019625:0,P12x116.1019703:0,P12x118.1020030:0,P12x119.1019608:0):0.01371142):0.03443241,(P12x54.1019994:0,P12x58.1019792:0,P81.1020228:0,SI06x67.1019719:0,SI06x79.1020289:0):0.04814383):0.07766202,((P12x56.1019518:0,SI06x80.1020478:0,SI06x69.1019615:0):0.09135797,(((P110.1019538:0,P12x51.1020198:0,SI06x94.1019967:0,SI06x97.1020093:0):0.02007426,(P10x38.1020293:0,SI06x152.1019496:0):0.02007426):0.04009029,(P10x53.1020516:0,SI06x11.1019752:0,SI06x9.1019630:0):0.06016455):0.03119342):0.03444788):0.03185514):0.02233278):0.02583421,((P12x71.1020062:0,P12x73.1020335:0,P12x74.1020161:0,P12x75.1019915:0,P12x80.1019721:0):0.1355949,((P12x105.1019499:0,P12x109.1019519:0,P12x110.1020230:0,P12x117.1019898:0,P12x120.1020039:0):0.01558319,((703.1019678:0,704.1020509:0,705.1020025:0,706.1019683:0,707.1020262:0):0.002286294,(708.1020362:0,709.1020386:0,710.1019623:0,711.1019887:0,712.1020176:0):0.002286294):0.01329689):0.1200117):0.07023308);
