# Supplementary material for: Phylogenetic signal in the community structure of host-specific microbiomes of tropical marine sponges
Source: Front Microbiol. 2014 Oct 17;5:532. doi: 10.3389/fmicb.2014.00532 (PMC4201110; doi:10.3389/fmicb.2014.00532)
Supplement: Supplementary file 5 [file DataSheet1.ZIP › Supplementary_File_1/matchRows.pl]

#!/usr/bin/perl -w

#This Perl script written by Bob Thacker and Cole Easson
#Questions? Send an e-mail to dr.bob.thacker "at" gmail.com

#If you use this script in a publication, please cite:
#Easson CG and Thacker RW. 2014. Phylogenetic signal in the community structure of host-specific microbiomes of tropical marine sponges. Frontiers in Microbiology.

use strict;
#This script acts like "grep -f" and can be used when files are too large to efficiently grep.
#This script extracts rows from an "input file" that match criteria specified in a "criteria file".
#Two output files are created: .matched and .notmatched
#This version of this script will match criteria that occur multiple times in the "input file".
#Warning: Each criterion will be matched if it occurs anywhere in the input row; no word boundaries are enforced.
#Warning: Duplicate matches can be produced if criteria are not unique.

#Read input file.
#Format of the input file needs to be: rowlabel tab column1 tab column2 etc.
#The input file must contain a row of headers at the start of the file.
print "\nEnter the name of an input file: ";
chomp (my $inputFile = <STDIN>);
open INPUT, "<$inputFile" or die "Can't open $inputFile: $!";

#Read a file of criteria to match.
#The file should contain one word or string on each line.
print "\nEnter the name of the file containing the match criteria: ";
chomp (my $criteriaFile = <STDIN>);
open CRITERIA, "<$criteriaFile" or die "Can't open $criteriaFile: $!";

#Create output files
my $outputMatched = "$inputFile".".matched.txt";
open MATCHED, ">$outputMatched" or die "Can't open $outputMatched: $!";
my $outputNotMatched = "$inputFile".".notmatched.txt";
open NOTMATCHED, ">$outputNotMatched" or die "Can't open $outputNotMatched: $!";
print "\nOutput files will be called:\n";
print "\t$outputMatched\n\t$outputNotMatched\n";

#Put criteria into an array
my @criteriaToMatch;
while (my $x = <CRITERIA>) {
	chomp($x);
	push @criteriaToMatch, $x;
}
#Print the number of criteria for user feedback
print "\nNumber of criteria = ".scalar @criteriaToMatch."\n";
close CRITERIA;

#Get header of input file and write to output files
my $headerLine = <INPUT>;
print MATCHED "$headerLine";
print NOTMATCHED "$headerLine";

#This script will process one line of input file at a time to save memory
while (my $line = <INPUT>) {
	chomp($line);
	my $status = 0; #status is used to track if matched (1) or not (0)
	foreach my $value (@criteriaToMatch) {
		if ($line =~ m/$value/) {
			print MATCHED "$line\n";
			$status = 1;
		}
	}
	if ($status == 0) {
		print NOTMATCHED "$line\n";
	}
}

#Clean up
close INPUT;
close MATCHED;
close NOTMATCHED;
print "\nDONE\n";
