# Supplementary material for: Phylogenetic signal in the community structure of host-specific microbiomes of tropical marine sponges
Source: Front Microbiol. 2014 Oct 17;5:532. doi: 10.3389/fmicb.2014.00532 (PMC4201110; doi:10.3389/fmicb.2014.00532)
Supplement: Supplementary file 5 [file DataSheet1.ZIP › Supplementary_File_1/microbial.phylogeny.newick.tre]

((((Otu001168:0.04850,(((Otu000233:0.00015,Otu002153:0.00895):0.03808,(Otu002553:0.00014,(Otu000950:0.00873,(Otu000290:0.00875,(Otu000125:0.00868,Otu000445:0.00015):0.00880):0.00015):0.00881):0.00014):0.02420,(Otu000042:0.02727,Otu000499:0.00014):0.05798):0.01480):0.00880,(Otu000228:0.00678,(Otu000514:0.00777,(Otu000088:0.00016,Otu002005:0.02721):0.03782):0.01465):0.02254):0.00016,((Otu000956:0.00832,Otu001127:0.03526):0.00883,((Otu000630:0.00315,(Otu001594:0.17251,Otu005687:0.06818):0.03150):0.04164,(Otu000362:0.12411,(Otu001979:0.08292,(Otu000003:0.02241,Otu000130:0.02994):0.06787):0.01374):0.01731):0.00013):0.00016):0.00826,(((((Otu019660:0.00015,(Otu002175:0.00015,(Otu012912:0.00015,((Otu002567:0.00821,Otu003298:0.00015):0.00821,(Otu000588:0.00014,Otu000675:0.01675):0.00816):0.00015):0.00834):0.00837):0.00016,(((Otu001913:0.00913,Otu029648:0.00910):0.01753,(Otu000286:0.07526,Otu005193:0.01896):0.02856):0.00892,Otu001079:0.00867):0.00014):0.00015,Otu064746:0.01698):0.01713,(((Otu000510:0.01708,(Otu000992:0.06766,(Otu001995:0.00014,(Otu023716:0.04697,((((Otu002148:0.00015,(Otu000509:0.00014,Otu014054:0.01822):0.00845):0.00762,(Otu001302:0.00060,((Otu001562:0.01136,(Otu000707:0.01261,(Otu000437:0.04702,Otu000755:0.00016):0.02150):0.03986):0.02978,(Otu000102:0.01315,(Otu000313:0.00867,Otu000659:0.00014):0.06595):0.03516):0.00681):0.03159):0.00015,(((Otu003871:0.00015,(Otu000921:0.00819,Otu001072:0.04478):0.00014):0.02602,(Otu001735:0.02590,(Otu000544:0.00014,Otu004128:0.00823):0.00016):0.01016):0.00884,(Otu000037:0.02626,(((Otu000069:0.00815,Otu000216:0.06674):0.00911,(Otu000657:0.06036,(Otu000395:0.00015,Otu003490:0.03523):0.04558):0.00694):0.01784,(Otu000508:0.03330,((Otu000171:0.00014,(Otu000036:0.00015,((Otu001058:0.03290,Otu001568:0.00014):0.02733,Otu001569:0.02756):0.02500):0.02572):0.02340,((Otu002922:0.00014,Otu004577:0.00844):0.02417,((Otu000169:0.00016,((Otu000635:0.00016,Otu002322:0.00886):0.02842,Otu001214:0.00016):0.01751):0.01071,((Otu000553:0.00816,Otu000757:0.00015):0.02506,(Otu001994:0.00883,(Otu001178:0.00020,Otu003905:0.00883):0.03889):0.01125):0.00885):0.01950):0.01634):0.03926):0.03431):0.00014):0.00901):0.01668):0.00915,Otu001342:0.00015):0.00014):0.00843):0.00015):0.00015):0.00895,((Otu000694:0.00016,(Otu000745:0.00014,Otu001438:0.00833):0.05799):0.00015,(Otu023722:0.02845,((Otu001617:0.00014,Otu016834:0.00876):0.00991,(Otu000087:0.01124,Otu001895:0.07838):0.01721):0.02829):0.01839):0.01811):0.01762,Otu000146:0.01686):0.00014):0.00836,(Otu032118:0.00863,(Otu001301:0.01666,(Otu000210:0.02563,(Otu007573:0.00844,(Otu031922:0.01685,((Otu000068:0.01688,Otu000226:0.01762):0.00861,Otu051143:0.00836):0.00015):0.00833):0.00016):0.00835):0.01786):0.00014):0.00829,((Otu000055:0.01697,(Otu000424:0.03552,(Otu000173:0.02615,(Otu000148:0.00015,Otu035636:0.04404):0.01696):0.00015):0.00858):0.00824,(((((Otu002980:0.00014,((Otu000866:0.01825,Otu002589:0.00837):0.00871,Otu001077:0.01690):0.00014):0.00015,(Otu000806:0.00869,Otu001923:0.00868):0.00894):0.00829,((Otu016929:0.00015,Otu001220:0.06708):0.00828,Otu001436:0.00833):0.00016):0.00014,(Otu001228:0.00014,((Otu000650:0.00014,Otu002335:0.00834):0.00015,(Otu000914:0.00843,Otu029487:0.00014):0.00823):0.01767):0.00829):0.00938,(((Otu000854:0.05233,Otu001163:0.03996):0.05568,((((((Otu000497:0.00014,Otu002124:0.01684):0.03065,(Otu000595:0.01834,Otu000014:0.04954):0.00865):0.02459,Otu001054:0.01617):0.01309,(Otu000551:0.04144,(Otu001304:0.00497,Otu067182:0.17760):0.08062):0.01601):0.02646,(Otu000172:0.08864,(Otu001267:0.08597,(Otu000005:0.02880,Otu000478:0.06234):0.02210):0.02825):0.05029):0.04053,(((Otu018060:0.08046,(((((Otu000649:0.00016,(Otu000787:0.00845,Otu001954:0.00014):0.01709):0.08095,((Otu000275:0.21212,Otu001313:0.25231):0.04460,((Otu000098:0.13846,Otu001544:0.02395):0.17104,((Otu001861:0.00136,(Otu002505:0.00015,(Otu002861:0.00894,(Otu001521:0.00015,(Otu023668:0.01850,Otu015959:0.00014):0.00911):0.00941):0.00968):0.04759):0.10400,(Otu000108:0.12284,((((Otu000075:0.05399,Otu000933:0.00016):0.03044,Otu000174:0.10868):0.04475,(((Otu000425:0.02418,Otu000381:0.05649):0.02290,Otu039684:0.01640):0.00959,Otu000195:0.03220):0.02289):0.03006,Otu000316:0.02622):0.03494):0.00015):0.04052):0.01859):0.02969):0.06428,Otu003864:0.03193):0.00402,Otu001699:0.17688):0.02171,((((Otu004445:0.00014,Otu004819:0.00807):0.00824,(Otu002868:0.00796,(Otu001196:0.00014,(Otu001988:0.00791,Otu000071:0.03347):0.00015):0.00016):0.00801):0.00014,(Otu001200:0.00799,(((Otu000489:0.00861,Otu000318:0.01684):0.00799,Otu002782:0.00014):0.00804,Otu002412:0.00015):0.00832):0.00847):0.03419,(Otu000254:0.03256,(Otu000505:0.00771,Otu002420:0.00014):0.03291):0.03035):0.15512):0.00012):0.02450,((((((Otu000678:0.00813,Otu000795:0.03622):0.10564,((Otu002293:0.00010,Otu003274:0.00841):0.00015,(Otu003311:0.00888,Otu001180:0.02726):0.00816):0.03204):0.00015,(Otu000218:0.05690,(Otu000372:0.00015,(Otu000019:0.14115,(Otu000535:0.00015,(Otu000607:0.00832,Otu006700:0.00014):0.00810):0.05165):0.10693):0.13504):0.09721):0.02188,((Otu000353:0.05965,Otu000419:0.15442):0.03426,(((((Otu033630:0.08302,((Otu000278:0.01686,Otu000356:0.00014):0.08545,(Otu001466:0.08365,(Otu000156:0.07952,(((Otu000968:0.05002,Otu001394:0.04307):0.03602,(Otu000105:0.04336,(Otu002679:0.08115,((Otu000338:0.00815,(Otu000249:0.00809,Otu025799:0.00830):0.00014):0.01667,(Otu001597:0.00014,(((Otu006366:0.00787,Otu001467:0.00014):0.00016,Otu000252:0.00786):0.00014,((Otu001396:0.00015,(Otu000935:0.00856,Otu000394:0.06459):0.00747):0.00791,Otu002155:0.00014):0.00786):0.00788):0.00014):0.03122):0.07989):0.03040):0.05009,Otu000791:0.05914):0.00016):0.04633):0.02329):0.03006):0.05077,((Otu002499:0.03587,((Otu000326:0.00664,(Otu000008:0.00016,Otu000399:0.00818):0.01820):0.03117,((Otu000517:0.00015,Otu003494:0.00756):0.00015,(((Otu000334:0.00014,(Otu000053:0.00819,Otu003090:0.00014):0.00824):0.02593,(Otu005974:0.00014,(Otu000778:0.00769,(Otu000839:0.00771,Otu014935:0.00014):0.00014):0.00764):0.00016):0.00762,Otu000733:0.00015):0.00757):0.00385):0.01081):0.07688,((Otu007053:0.01494,Otu019490:0.00015):0.00111,(Otu000486:0.01619,((Otu023436:0.01667,(Otu001528:0.04140,(Otu001608:0.00015,(Otu006152:0.00726,(Otu000082:0.00014,Otu003187:0.00726):0.00015):0.04124):0.02346):0.02957):0.08712,Otu005167:0.00014):0.04110):0.00530):1.31761):0.14288):0.07652,(Otu000230:0.00015,((Otu000706:0.26849,Otu000751:0.20562):0.08073,Otu003451:0.00781):0.00017):0.02469):0.04187,(Otu000565:0.00015,(Otu000682:0.00797,Otu001355:0.00014):0.00795):0.24697):0.09110,((Otu000981:1.19105,(((Otu000112:0.09370,(Otu000627:0.00014,(Otu000182:0.03467,(Otu000698:0.00798,Otu001756:0.00015):0.00015):0.01623):0.01824):0.16169,((Otu000500:0.09334,(Otu006628:0.06717,(Otu000549:0.04375,((Otu026913:0.00016,((Otu001026:0.01228,(Otu002729:0.02642,(Otu002071:0.00016,((Otu001183:0.00016,Otu005460:0.00895):0.00823,Otu003357:0.00016):0.00822):0.00948):0.01240):0.02784,(Otu002829:0.00016,(Otu001325:0.00871,(Otu004428:0.00879,Otu002623:0.00014):0.00012):0.00872):0.04136):0.01671):0.01779,(Otu000984:0.00841,(Otu001192:0.00821,Otu006347:0.00016):0.03579):0.00015):0.00016):0.00015):0.02042):0.01913,(Otu002314:0.14507,Otu003937:0.04516):0.02057):0.00415):0.03359,(((Otu000393:0.00015,(Otu014609:0.00833,(Otu000215:0.00836,(Otu000886:0.00014,(Otu001419:0.00845,Otu000319:0.01690):0.00016):0.00015):0.00014):0.06959):0.13269,((Otu011505:0.09376,((((Otu000094:0.00015,(Otu004650:0.00874,Otu059160:0.00875):0.01826):0.03118,((Otu001721:0.00873,Otu001865:0.00015):0.01660,((Otu000299:0.01815,(Otu001003:0.00852,Otu001547:0.00016):0.00833):0.00741,Otu000654:0.01119):0.01079):0.02163):0.00367,Otu003186:0.07550):0.02502,Otu001456:0.02721):0.00823):0.02779,Otu000336:0.11411):0.01177):0.00015,((Otu001761:0.00014,(Otu000686:0.00016,(Otu000301:0.00014,Otu000621:0.00824):0.01717):0.00832):0.01076,(((Otu000076:0.02272,Otu001472:0.05693):0.05413,Otu000903:0.00014):0.00808,Otu000420:0.00015):0.06466):0.07315):0.01006):0.01043):0.00011,((Otu027794:0.00015,((Otu001948:0.00795,Otu000220:0.04518):0.00015,(Otu000820:0.00892,(Otu000339:0.01674,Otu000763:0.00858):0.00840):0.01803):0.00875):0.09985,(Otu003175:0.03518,(Otu000268:0.01760,Otu004974:0.00016):0.01441):0.19351):0.00014):0.06025):0.02443):0.04929):0.00016,((Otu000699:0.00832,(Otu022185:0.00842,Otu001068:0.00840):0.00016):0.12961,(Otu002109:0.00024,(Otu000263:0.00887,Otu004379:0.00014):0.00859):0.14707):0.02704):0.03442,(((Otu001320:0.03345,(((Otu000648:0.00016,(Otu001648:0.00016,Otu001787:0.00824):0.01671):0.04690,Otu010775:0.06114):0.00387,((Otu002892:0.05066,(Otu000931:0.00402,Otu001322:0.00452):0.04708):0.00015,(((((Otu000246:0.03267,(Otu000913:0.02606,Otu001790:0.00917):0.02945):0.02118,(Otu000357:0.04421,(Otu000202:0.00805,Otu036287:0.00014):0.00861):0.00015):0.00998,(((Otu000063:0.04253,Otu000099:0.03559):0.04042,(Otu000708:0.00827,(((Otu001556:0.00014,(Otu000040:0.03281,Otu001421:0.11389):0.03429):0.01768,((Otu000332:0.00857,Otu001291:0.00014):0.00016,(Otu000734:0.01830,(Otu001107:0.00891,Otu018687:0.00855):0.00997):0.00845):0.00866):0.02735,Otu000864:0.00016):0.01683):0.01027):0.00865,(Otu000103:0.01767,Otu001132:0.07286):0.02654):0.00908):0.00014,Otu000145:0.07819):0.02349,(Otu001078:0.04289,(Otu000928:0.13655,(Otu004188:0.00909,Otu008391:0.00015):0.03892):0.06354):0.03899):0.05537):0.03533):0.03387):0.00055,Otu000468:0.08353):0.01812,(Otu000388:0.22271,((Otu000942:0.29307,Otu001016:0.09288):0.04494,(Otu000153:0.18048,((Otu000327:0.00855,Otu001029:0.00014):0.07885,(Otu000298:0.14912,((((Otu001589:0.00014,(Otu000512:0.00015,Otu000528:0.00898):0.00899):0.00014,(Otu002736:0.00014,Otu005933:0.00903):0.00900):0.01872,(Otu000629:0.00014,Otu000687:0.05866):0.00836):0.00900,((Otu000159:0.02597,(Otu000197:0.00015,Otu002308:0.00885):0.03466):0.04753,(Otu003343:0.03608,(Otu000941:0.02636,Otu002246:0.00016):0.03923):0.01802):0.00016):0.02392):0.00509):0.06810):0.04420):0.02477):0.03671):0.00016):0.01757):0.02259,(((Otu002978:0.11569,(Otu000343:0.06795,Otu000676:0.08068):0.03783):0.00016,((Otu000604:0.00939,Otu001156:0.00014):0.07951,(Otu000035:0.14760,Otu000132:0.03502):0.01289):0.01305):0.02207,((Otu000460:0.00015,((Otu001161:0.00818,Otu001981:0.00014):0.01990,(Otu000732:0.00821,Otu017215:0.00014):0.04441):0.03715):0.09492,((Otu000247:0.00016,((Otu002976:0.00014,(Otu000409:0.00841,Otu048611:0.00842):0.00016):0.00015,((Otu000738:0.00016,Otu000843:0.01752):0.00014,(Otu000608:0.00843,Otu004139:0.00016):0.00840):0.00841):0.00842):0.00016,((Otu002893:0.02699,Otu011963:0.00014):0.01723,Otu000640:0.00014):0.00831):0.04998):0.02853):0.01142):0.01196):0.02317):0.01376,(((Otu006115:0.00014,Otu001073:0.00868):0.00015,((Otu001561:0.00014,(Otu000947:0.00015,Otu003029:0.00880):0.02711):0.04625,(Otu011688:0.01778,(Otu012154:0.00014,Otu013255:0.01809):0.00016):0.00014):0.00874):0.00015,(Otu002568:0.00015,Otu009196:0.00879):0.00868):0.02918):0.00853):0.00732):0.00014);
