# Supplementary material for: Phylogenetic signal in the community structure of host-specific microbiomes of tropical marine sponges
Source: Front Microbiol. 2014 Oct 17;5:532. doi: 10.3389/fmicb.2014.00532 (PMC4201110; doi:10.3389/fmicb.2014.00532)
Supplement: Supplementary file 5 [file DataSheet1.ZIP › Supplementary_File_1/RemoveColumnByThreshold.pl]

#!/usr/bin/perl -w
use strict;

#This Perl script written by Bob Thacker and Cole Easson
#Questions? Send an e-mail to dr.bob.thacker "at" gmail.com

#If you use this script in a publication, please cite:
#Easson CG and Thacker RW. 2014. Phylogenetic signal in the community structure of host-specific microbiomes of tropical marine sponges. Frontiers in Microbiology.

print "\nThis script removes a column from a matrix if that column's sum is less than a threshold value.\n";

#Obtain input file name from user.
#The format of the input file must be: column headers present in first row, row labels present in first column.
print "\nEnter the name of the input file (column headers and row labels must be present): ";
chomp (my $infile = <STDIN>);

#Create hashes to store whether columns are deleted or saved.
my %deletedIndex;
my %savedIndex;

#Allow user to set a threshold value for the column sums.
print "\nEnter the minimum value for column sums: ";
chomp (my $threshold = <STDIN>);

#Open input file.
open IN, "<$infile" or die "Can't open $infile: $!";

#Obtain and open output files. Allow user to specify file names.
print "\nEnter the name of a file for saving saved columns (example: saved.txt): ";
chomp (my $savedFile = <STDIN>); 
open SAVEDFILE, ">$savedFile" or die "Can't open $savedFile: $!";
print "\nEnter the name of a file for saving deleted columns (example: deleted.txt): ";
chomp (my $deletedFile = <STDIN>); 
open DELETEDFILE, ">$deletedFile" or die "Can't open $deletedFile: $!";
my $rowCount = 0;
my @header = ();
my @sum = ();
my $numberColumns;

#This script needs to know when to start counting.
#For example, many data files will have several columns of metadata before actual count data.
print "\nEnter the index of the first column to count (start counting columns with 0, example: 3): ";
chomp (my $offset = <STDIN>);

#Set up the sums array
my $nosum = $offset - 1;
for my $i (0..$nosum) {
	$sum[$i] = 0; #must do this to keep counts correct later
}

#This script will process one line of the input file at a time to save memory.
while (<IN>) {
    chomp;
    my @columns = split /\t/;
    $rowCount++;
#The first row contains the headers or column names.
    if ( $rowCount == 1 ) {  # for only the first row, which contains the headers
        @header = @columns;
#On the first row, count the number of columns; must subtract 1 because includes column 0
		$numberColumns = (scalar @columns) - 1;
    }
#On all other rows, add the value in each column to the column total in @sum
    else {
    	#Start at column defined by offset, because column 0 (and sometimes more) contains a row label (or metadata)
        for my $i ($offset..$numberColumns)  {
            $sum[$i] += $columns[$i];
        }
    }
} 
close IN;
print "\nRead $rowCount rows\n"; #For debugging and user feedback
print "Read $numberColumns columns with numbers\n";

#Create hashes of deleted columns and saved columns
for my $j ($offset..$numberColumns) {
	if ($sum[$j] < $threshold) {
		$deletedIndex{$j} = "delete";
	} else {
		$savedIndex{$j} = "save";
	}
}

#Print lists of deleted and saved column headers
my $m = scalar (keys %deletedIndex);
print "\n$m columns to be deleted:\n";
print DELETEDFILE "key\theader\tcolumn total\n";
foreach my $key (sort {$a <=> $b} (keys %deletedIndex)) {
	print DELETEDFILE "$key\t$header[$key]\t$sum[$key]\n";
}
close DELETEDFILE;
my $n = scalar (keys %savedIndex);
print "\n$n columns to be saved:\n";
print SAVEDFILE "key\theader\tcolumn total\n";
#sort {$a <=> $b} (keys %hash)
foreach my $key (sort {$a <=> $b} (keys %savedIndex)) {
	print SAVEDFILE "$key\t$header[$key]\t$sum[$key]\n";
}
close SAVEDFILE;

#Create a new matrix with only the saved columns
print "\nEnter the name of a file to hold a new matrix (example: cdm500.txt): ";
chomp (my $newMatrix = <STDIN>); 
#To save memory this step is performed as a second round of processing the input file, one line at a time.
open(my $INTWO, '<', $infile) || die "Second time: Can't open $infile: $!";
open NEW, ">$newMatrix" or die $!;
while (my $line = <$INTWO>) { #must chomp because final column can be a deleted column
	chomp ($line);
	my @columns = split (/\t/, $line);
	print NEW "$columns[0]";
	for my $c (1..$numberColumns) {
		if (!exists $deletedIndex{$c}) {
			print NEW "\t"."$columns[$c]";
		}
	}
	print NEW "\n";
}
close ($INTWO);
close NEW;
