# Supplementary material for: Phylogenetic signal in the community structure of host-specific microbiomes of tropical marine sponges
Source: Front Microbiol. 2014 Oct 17;5:532. doi: 10.3389/fmicb.2014.00532 (PMC4201110; doi:10.3389/fmicb.2014.00532)
Supplement: Supplementary file 5 [file DataSheet1.ZIP › Supplementary_File_1/SavedOTUdatabase.pl]

#!/usr/bin/perl -w
use strict;

#This Perl script written by Bob Thacker and Cole Easson
#Questions? Send an e-mail to dr.bob.thacker "at" gmail.com

#If you use this script in a publication, please cite:
#Easson CG and Thacker RW. 2014. Phylogenetic signal in the community structure of host-specific microbiomes of tropical marine sponges. Frontiers in Microbiology.

#This script matches the saved file generated by the "Remove Column By Threshold" script to an OTU database file created by mothur.
#Rows that are not in the saved file are removed from the OTU database file.
#On a mac, both files must be text files with Unix line breaks.

#User must input saved file name
#The format of the saved file must be: key /tab header /tab column total
print "\nEnter the name of the saved file (format = key tab header tab column total): ";
chomp (my $savedFile = <STDIN>);

#User must input the name of the OTU database file
#The OTU database file must include a first row of column headers (column names).
#The format of the database file must include some column with the same header names as in the saved file.

print "\nEnter the name of the OTU database file to match: ";
chomp (my $traitFile = <STDIN>);

#Read the saved file into an array
my @savedArray;
open SAVED, "<$savedFile" or die "Can't open $savedFile: $!";
while (<SAVED>) {
	chomp;
	my @columns = split /\t/;
#The second column of the "Remove Column By Threshold" saved file contains the header name (or OTU name) that we want	
	push @savedArray, $columns[1];
}
close SAVED;
print "\nNumber of rows = ".scalar @savedArray."\n";

#Read the OTU database file into an array
my $headerRow;
my $rowCount = 0;
my @traitsArray;
open TRAITS, "<$traitFile" or die "Can't open trait file $traitFile: $!";
while (my $line = <TRAITS>) {
	chomp($line);
	$rowCount ++;
#For the first row only, capture the headers
	if ( $rowCount == 1) {
		$headerRow = $line;
	} else {
		push @traitsArray, $line;
	}
}
close TRAITS;
print "\nNumber of traits = ".scalar @traitsArray."\n";

#Match, decreasing size of @savedArray as headers are matched
my @newTraitsArray;
foreach my $line (@traitsArray) {
	my $criteriaCounter = 0;
	foreach my $header (@savedArray) {
		$criteriaCounter +=1;
		if ($line =~ m/\b$header\b/) { #note this is an exact word match
			push @newTraitsArray, $line;
#since the values of @savedArray are only present once in @traitsArray, we can improve
#performance by deleting the matched $header from @savedArray as we go
			$criteriaCounter -= 1; #to correct for index
			splice(@savedArray, $criteriaCounter, 1);
			print scalar @savedArray."\n"; #test this out
		}
	}
}

#Write a new OTU database file
my $newTraitsFile = "$traitFile".".NewDatabase.txt";
open NEWTRAITS, ">$newTraitsFile" or die "Can't open NewDatabase.txt: $!";
print NEWTRAITS "$headerRow\n";
foreach my $line (@newTraitsArray) {
	print NEWTRAITS "$line\n";
}
close NEWTRAITS;
print "\nDONE\n";
