# Supplementary material for: Phylogenetic signal in the community structure of host-specific microbiomes of tropical marine sponges
Source: Front Microbiol. 2014 Oct 17;5:532. doi: 10.3389/fmicb.2014.00532 (PMC4201110; doi:10.3389/fmicb.2014.00532)
Supplement: Supplementary file 5 [file DataSheet1.ZIP › Supplementary_File_1/Supplementary_File_Read_Me.txt]

Supplementary Files: Perl and R Scripts for Earth Microbiome Project Data Processing

This zip file contains a folder of Perl and R Scripts, as well as data, to support the following publication:
Easson CG and Thacker RW. 2014. Phylogenetic signal in the community structure of host-specific microbiomes of tropical marine sponges. Frontiers in Microbiology.

These scripts were written by Bob Thacker and Cole Easson.
Questions? Send an e-mail to dr.bob.thacker "at" gmail.com

The raw data for this project are available through the Earth Microbiome Project at:
ftp://thebeast.colorado.edu/pub/QIIME_DB_Public_Studies/study_1740_split_library_seqs_and_mapping.tgz

There are four Perl scripts in this folder. These scripts were used to manipulate the filtered EMP dataset.

matchRows.pl
This script acts like "grep -f" and can be used when files are too large to efficiently grep.
This script extracts rows from an "input file" that match criteria specified in a "criteria file".
Two output files are created: .matched and .notmatched
This version of this script will match criteria that occur multiple times in the "input file".
Warning: Each criterion will be matched if it occurs anywhere in the input row; no word boundaries are enforced.
Warning: Duplicate matches can be produced if criteria are not unique.

RemoveColumnByThreshold.pl
This script removes a column from a matrix if that column's sum is less than a threshold value.
This script is written to be compatible with very large matrices.

SavedOTUdatabase.pl
This script matches the saved file generated by the "Remove Column By Threshold" script to an OTU database file created by mothur.
Rows that are not in the saved file are removed from the OTU database file.
If using the Mac OS to run Unix, both files must be text files with Unix line breaks.

deleteSpecificColumns.pl
This script deletes specific columns from a matrix of any size.
The user must specify the column numbers to delete; start counting columns at 0.

Easson.Thacker.Script.R
This R script allows users to replicate the data analyses in this publication.

The following input files are needed for this script:
     
     community.csv - community data matrix
     
     host.newick.tre - a phylogeny of the hosts, with each row of community data matrix represented as a tip, in newick format
     
     host.lambda0.newick.tre - a phylogeny of the hosts transformed to equal branch lengths for each species in newick format
     
     microbial.phylogeny.newick.tre - a phylogeny of the microbial OTUs
     
     metadata.csv - a metadata file that groups the hosts (each row of community.csv) by various factors, including "Species"
